# Supplementary material for: On the Morphology of a Growing City: A Heuristic Experiment Merging Static Economics with Dynamic Geography
Source: PLoS One. 2015 Aug 26;10(8):e0135871. doi: 10.1371/journal.pone.0135871 (PMC4550356; doi:10.1371/journal.pone.0135871)
Supplement: S1 File — Contains a nlogo file, which is the model implementation in Netlogo, and three gif files, which show the dynamics of agents’ location in region X during the simulations with (α, t/k) equals to (0.75, 0.056), (2.00, 0.049) and (1.75, 0.042). (ZIP) [file pone.0135871.s001.zip › S1.nlogo]

;;;;;;;;;;;;;;;;;;;;;;;;;;;;;;;;;;;;;;;;;;;;;;;;;;;;;;;;;;;;;;;;;;;;;;;;;;;;;;;;;;;;;;;;;;;;;;;;;;;;;;;;;;;
;;                                                                                                       ;;
;; This computer program models a two-sector city with heterogeneous mobility under exogenous population ;;
;; growth. See the 'Info' tab for further information.                                                   ;;
;;                                                                                                       ;;
;; Author : Justin Delloye                                                                               ;;
;; Version : February 2015                                                                               ;;
;;                                                                                                       ;;
;;;;;;;;;;;;;;;;;;;;;;;;;;;;;;;;;;;;;;;;;;;;;;;;;;;;;;;;;;;;;;;;;;;;;;;;;;;;;;;;;;;;;;;;;;;;;;;;;;;;;;;;;;;


;; Variables
;;;;;;;;;;;;;;;;;;;;;;;;;;;;;;;;;;;;;;;;;;;;;;;;;;;;;;;;;;;;;;;;;;;;;;;;;;;;;;;;;;;;;;;;;;;;;;;;;;;;;;;;;;;

;Global variables that are set by the user
;
;  alpha              ;The locational potential parameter
;  t                  ;The commuting cost per unit of distance
;  askedSeed          ;The desired seed
;  repetitions        ;The desired number of runs
;  name               ;The filename for exporting the results
;

;Other global variables
globals [
  n                   ;The number of households
  lb                  ;The number of workers hired by business firms
  ra                  ;The agricultural land rent
  k                   ;The monetary conversion rate of the locational potential
  sb                  ;The land used by the business firms
  sh                  ;The land consumed by the households
  actualSeed          ;A number that describe the pseudo-random state of the current run
  distances           ;The vector of discrete distances
  settledN            ;The number of settled households
  m                   ;The number of settled business firms
  parametersAllowed   ;TRUE if all the parameter values are allowed
]

;Sets of agents
breed [ households household ]                  ;The set of households
breed [ businesses business ]                   ;The set of business firms
directed-link-breed [ commutings commuting ]    ;The set of commuting segments

;Agent variables
patches-own [
  h                  ;The number of households on this cell
  b                  ;The number of business firms on this cell
  o                  ;The available space on this cell
  f                  ;The locational potential on this cell
  r                  ;The land rent for this cell
]

households-own [
  hWage              ;The wage of this households
  utility            ;The utility (or consumption of composite good) of this households
  hasJob             ;TRUE if the household change of job this turn
]

businesses-own [
  bWage              ;The wage payed by this business firm
  profit             ;The profit of the business firm
]

;; Observer's procedures
;;;;;;;;;;;;;;;;;;;;;;;;;;;;;;;;;;;;;;;;;;;;;;;;;;;;;;;;;;;;;;;;;;;;;;;;;;;;;;;;;;;;;;;;;;;;;;;;;;;;;;;;;;;

to-report oBBidding
  if (n - settledN) < lb [
    report list 0 nobody
  ]
  let winningPhi 0
  let winningPatch nobody
  ask patches with [b < 1] [
    let phiTemp pBBidding
    if phiTemp > winningPhi [
      set winningPhi phiTemp
      set winningPatch self
    ]
  ]
  report list (precision winningPhi 10) winningPatch
end ;to-report oBBidding

to-report oBSettling
  let phiAndPatch oBBidding
  if (item 0 phiAndPatch) < ra [
    report false
  ]
  create-businesses 1 [
    if who = 0 [
      set phiAndPatch replace-item 1 phiAndPatch (patch 0 0)
    ]
    set size 0.9
    set color gray
    set xcor [pxcor] of (item 1 phiAndPatch)
    set ycor [pycor] of (item 1 phiAndPatch)
    set bwage oBWageThere (item 1 phiAndPatch)
  ]
  set m count businesses
  ask households-on (item 1 phiAndPatch) [die]
  set settledN count households
  report true
end ;to-report oBSettling

to-report oBusinessDie
  let out false
  ask businesses [
    set profit precision ((k * [f] of patch-here) - (sb * [r] of patch-here) - (lb * bWage)) 10
  ]
  ask businesses with [profit < 0] [
    set out true
    die
  ]
  report out
end ;to-report oBusinessDie

to-report oBWageThere [there]
  let i 0
  ask there [
    let lbTemp (pLabourHere i)
    while [(lbTemp < lb) and (i < length distances - 1)] [
      set i (i + 1)
      set lbTemp (pLabourHere i)
    ]
  ]
  report precision ( (t * item i distances) + (sh * ra) ) 10
end ;to-report oBWageThere

to-report oCheckValues
  if alpha < 0 [
    output-print "Error : alpha must be bigger than 0"
    report true
  ]
  if t < 0 [
    output-print "Error : t must be bigger than 0"
    report true
  ]
  if repetitions < 0 [
    output-print "Error : 'repetitions' must be bigger than 0"
    report true
  ]
  if not (repetitions mod (floor repetitions) = 0)  [
    output-print "Error : 'repetitions' must be an integer"
    report true
  ]
  report false
end ;to-report oCheckValues

to oDistances
  set distances []
  ask patches [
    set distances lput (distance (patch min-pxcor min-pycor)) distances
  ]
  set distances remove-duplicates distances
  set distances sort distances
end ;to oDistances

to oExportState
  export-view word name (word "_eq" (word ticks "_view.png"))
  export-world word name (word "_eq" (word ticks "_world.csv"))
end ;to oExportState

to-report oFThere [there]
  let fTemp 0
  ask there [
    set b (b + 1)
    set fTemp pFHere
    set b (b - 1)
  ]
  report fTemp
end ;to-report oFThere

to oGo
  repeat repetitions [
    if (not parametersAllowed) [
      output-print "The last 'Setup' procedure failed"
      stop
    ]
    if (not oNextEq) [
      output-print ""
      output-print "No business wants to settle down anymore"
      output-print word "Run finished at : " date-and-time
      stop
    ]
    tick
    output-print ""
    output-print word "Equilibrium " word ticks word " reached at " date-and-time
    oExportState
  ]
end ;to oGo

to-report oHBidding
  if m * lb <= settledN [
    report list 0 nobody
  ]
  let winningPsy 0
  let winningPatch nobody
  ask patches with [o >= sh] [
    let psyTemp pHBidding
    if psyTemp > winningPsy [
      set winningPsy psyTemp
      set winningPatch self
    ]
  ]
  report list (precision winningPsy 10) winningPatch
end ;to-report oHBidding

to-report oHSettling
  let psyAndPatch oHBidding
  if (item 0 psyAndPatch < ra) [
    report false
  ]
  create-Households 1 [
    set color gray
    set size 0.6
    set xcor [pxcor] of (item 1 psyAndPatch)
    set ycor [pycor] of (item 1 psyAndPatch)
    hGetJob (item 0 hBoss)
  ]
  set settledN count households
  report true
end ;to oHSettling

to-report oHWageThere [there]
  let wageTemp 0
  ask businesses with [count in-commuting-neighbors < lb] [
    set wageTemp max list (precision (bWage - (t * distance there)) 10) wageTemp
  ]
  report wageTemp
end ;to-report oHWageThere

to-report oNextEmployee
  let winningBoss nobody
  let winningBWage 0
  let winningHousehold nobody
  ask households with [not hasJob] [
    let hBossTemp hBoss
    let bWageTemp (item 1 hBossTemp)
    if bWageTemp > winningBWage [
      set winningBWage bWageTemp
      set winningBoss (item 0 hBossTemp)
      set winningHousehold self
    ]
  ]
  report list winningHousehold winningBoss
end ;to-report oNextEmployee

to-report oNextEq
  ask households [
    set hasJob false
  ]
  if (not oBSettling) [
    report false
  ]
  oUpdate
  while [settledN < m * lb] [
    oSetJobs
  ]
  report true
end ;to-report oNextEq

to-report oPhiThere [there]
  report precision ( (1 / sb) * ( k * (oFThere there) - lb * (oBWageThere there) ) ) 10
end ;to-report oPhiThere

to-report oPsyThere [there]
  report precision ( (1 / sh) * ( oHWageThere there ) ) 10
end ;to-report oPsyThere

to oSetJobs
  ask businesses [
    set bWage BWagesThere patch-here
  ]
  oUpdate
  ask households [
    set hasJob false
  ]
  let nextLb oNextEmployee
  while [(item 0 nextLb) != nobody] [
    ask (item 0 nextLb) [
      ask my-out-commutings [die]
      hGetJob (item 1 nextLb)
    ]
    set nextLb oNextEmployee
  ]
  oUpdate
  let hAgree true
  while [hAgree] [
    set hAgree oHSettling
    oUpdate
  ]
end ;to oSetJobs

to oSetup
  clear-all
  reset-ticks
  set parametersAllowed true
  if oCheckValues [
    set parametersAllowed false
    stop
  ]
  ifelse (round askedSeed > 2147483647) or ( round askedSeed < (- 2147483648)) [
    set actualSeed new-seed
  ][
    set actualSeed (round askedSeed)
  ]
  random-seed actualSeed
  oDistances
  set n 1000
  set lb 10
  set ra 1
  set sh 0.1
  set sb 1
  set k 100
  set settledN 0
  set m 0
  ask patches [
    set h 0
    set b 0
    set o 1
    set f 0
    set r ra
  ]
  set-default-shape businesses "computer server"
  set-default-shape households "house"
  oViewCompo
  output-print word "Setup finished at : " date-and-time
end ;to oSetup

to oUpdate
  let didBDie true
  while [didBDie] [
    oUpdatePatches
    set didBDie oBusinessDie
  ]
  set m count businesses
  ask households [
    if count my-out-commutings = 0 [
      set hasJob false
      set hwage 0
    ]
    set utility precision ( hWage - (sh * [r] of patch-here) ) 10
  ]
  ask households with [utility < 0] [die]
  set settledN count households
  oUpdatePatches
  oViewCompo
end ;to oUpdate

to oUpdatePatches
  ask-concurrent patches [
    set h count households-here
    set b count businesses-here
    set o precision (1 - (b * sb) - (h * sh)) 10
    set f pfHere
    ifelse o < 1
    [set r max list ra (precision (max list pLocalHBidding pLocalBBidding) 10)]
    [set r ra]
  ]
end ;to oUpdatePatches

to oViewB
  ask patches [set pcolor scale-color blue b (floor(1 / sb) + 1) (- 1)]
end ;to oViewB

to oViewCompo
  ask patches [
    if o = 1 [
      set pcolor white
    ]
    if b = 1 [
      set pcolor blue
    ]
    if h > 0 [
      set pcolor (20 + (1 - ceiling (precision (h / 5) 2) * 3))
    ]
  ]
end ;to oViewCompo

to oViewF
  ask patches [set pcolor scale-color magenta f (max [f] of patches + 1) (0)]
end ;to oViewF

to oViewH
  ask patches [set pcolor scale-color red h (floor(1 / sh) + 1) (- 1)]
end ;to oViewH

to oViewHideCommutings
  ask links [
    set hidden? (not hidden?)
  ]
end ;to oViewHideCommutings

to oViewHideShapes
  ask turtles [
    set hidden? (not hidden?)
  ]
end ;to oViewHideShapes

to oViewO
  ask patches [set pcolor scale-color green o 2 (- 1)]
end ;to oViewO

to oViewR
  let minR min [r] of patches
  let maxR max [r] of patches
  ask patches [set pcolor scale-color orange r (maxR + 1) (minR - 1)]
end ;to oViewR

to oViewRB
  let minRB min [r] of patches with [b > 0]
  let maxRB max [r] of patches with [b > 0]
  ask patches [
    ifelse b > 0
    [set pcolor scale-color orange r (maxRB + 1) (minRB - 1)]
    [set pcolor white]
  ]
end ;to oViewRB

to oViewRH
  let minRH min [r] of patches with [h > 0]
  let maxRH max [r] of patches with [h > 0]
  ask patches [
    ifelse h > 0
    [set pcolor scale-color orange r (maxRH + 1) (minRH - 1)]
    [set pcolor white]
  ]
end ;to oViewRH

to oViewW
  let maxW max [bWage] of businesses
  let minW min [hWage] of households
  ask patches with [b > 0] [set pcolor scale-color violet (one-of [bWage] of businesses-here) maxW minW]
  ask patches with [h > 0] [set pcolor scale-color violet (one-of [hWage] of households-here) maxW minW]
  ask patches with [o = 1] [set pcolor white]
end ;to oViewW


;; Businesses' procedures
;;;;;;;;;;;;;;;;;;;;;;;;;;;;;;;;;;;;;;;;;;;;;;;;;;;;;;;;;;;;;;;;;;;;;;;;;;;;;;;;;;;;;;;;;;;;;;;;;;;;;;;;;;;

to-report bCurrentPhi
  report precision ( (1 / sb) * ( k * ([f] of patch-here) - lb * bWage) ) 10
end ;to-report bCurrentPhi

to-report bWagesThere [there]
  let i 0
  ask there [
    let lbTemp (pLabourHere i)
    let bWageTemp precision ( (t * item i distances) + (sh * ra) ) 10
    ask ([in-commuting-neighbors] of myself) in-radius (item i distances) [
      if (hWage <= precision (bWageTemp - t * distance myself) 10) [
        set lbTemp (lbTemp + 1)
      ]
    ]
    while [(lbTemp < lb) and (i < length distances - 1)] [
      set i (i + 1)
      set lbTemp (pLabourHere i)
      set bWageTemp precision ( (t * item i distances) + (sh * ra) ) 10
      ask ([in-commuting-neighbors] of myself) in-radius (item i distances) [
        if (hWage <= precision (bWageTemp - t * distance myself) 10) [
          set lbTemp (lbTemp + 1)
        ]
      ]
    ]
  ]
  report precision ((t * item i distances) + (sh * ra)) 10
end ;to-report bWagesThere


;; Households's procedures
;;;;;;;;;;;;;;;;;;;;;;;;;;;;;;;;;;;;;;;;;;;;;;;;;;;;;;;;;;;;;;;;;;;;;;;;;;;;;;;;;;;;;;;;;;;;;;;;;;;;;;;;;;;

to-report hCurrentPsy
  report precision ( (1 / sh) * hWage ) 10
end ;to-report hCurrentPsy

to hGetJob [boss]
  set hasJob true
  set hWage precision ([bWage] of boss - t * distance boss) 10
  create-commuting-to boss [
    set color yellow
    set thickness 0.07
    set shape "empty"
  ]
end ;to hGetJob

to-report hBoss
  let outBoss nobody
  let outBWage 0
  let bosses businesses with [(count in-commuting-neighbors < 10) or (in-commuting-neighbor? myself)]
  if count bosses = 0 [
    report list nobody 0
  ]
  set bosses bosses with-max [precision (bWage - t * distance myself) 10]
  if (precision ([bWage] of one-of bosses - t * distance self) 10) < hwage [
    report list nobody 0
  ]
  ask last sort-on [bWage] bosses [
    set outBoss self
    set outBWage bWage
  ]
  report list outBoss outBWage
end ;to-report hBoss

;; Patches' procedures
;;;;;;;;;;;;;;;;;;;;;;;;;;;;;;;;;;;;;;;;;;;;;;;;;;;;;;;;;;;;;;;;;;;;;;;;;;;;;;;;;;;;;;;;;;;;;;;;;;;;;;;;;;;

to-report pBBidding
  let phiTemp oPhiThere self
  if (phiTemp < r) [
    set phiTemp 0
  ]
  report precision phiTemp 10
end ;to-report pBBidding

to-report pFHere
  let fTemp 0
  foreach sort patches [ask ?[
    set fTemp ( fTemp + (b * exp((- alpha) * distance myself)) )
  ]]
  report precision fTemp 10
end ;to-report pFHere

to-report pHBidding
  let psyTemp oPsyThere self
  if psyTemp < r [
    report 0
  ]
  report precision psyTemp 10
end ;to-report pHBidding

to-report pLabourHere [distancesItem]
  let bWageTemp precision ( (t * item distancesItem distances) + (sh * ra) ) 10
  let lbTemp 0
  ask other patches in-radius (item distancesItem distances) [
    if precision (sh * r) 10 <= precision (bWageTemp - t * distance myself) 10 [
      set lbTemp ( lbTemp + floor (precision (o / sh) 10) )
    ]
  ]
  set lbTemp min list lbTemp (n - settledN)
  ask (households with [(xcor != [pxcor] of myself) or (ycor != [pycor] of myself)]) in-radius (item distancesItem distances)[
    if (hWage < precision (bWageTemp - t * distance myself) 10) or ((hWage = precision (bWageTemp - t * distance myself) 10) and (one-of [bWage] of out-commuting-neighbors < bWageTemp)) [
      set lbTemp (lbTemp + 1)
    ]
  ]
  report lbTemp
end ;to-report pLabourHere

to-report pLocalBBidding
  let winningPhi 0
  let phiTemp 0
  ask businesses-here [
    set phiTemp bCurrentPhi
    if (phiTemp > winningPhi) [
      set winningPhi phiTemp
    ]
  ]
  report precision winningPhi 10
end ;to-report pLocalBBidding

to-report pLocalHBidding
  let winningPsy 0
  let psyTemp 0
  ask households-here [
    set psyTemp hCurrentPsy
    if (psyTemp > winningPsy) [
      set winningPsy psyTemp
    ]
  ]
  report precision winningPsy 10
end ;to-report pLocalHBidding
@#$#@#$#@
GRAPHICS-WINDOW
473
19
1227
794
15
15
24.0
1
10
1
1
1
0
0
0
1
-15
15
-15
15
1
1
1
Short-term equilibium 
30.0

INPUTBOX
72
39
123
99
t
0.7
1
0
Number

BUTTON
390
42
460
75
Setup
oSetup
NIL
1
T
OBSERVER
NIL
NIL
NIL
NIL
1

BUTTON
389
84
460
145
Go
oGo
NIL
1
T
OBSERVER
NIL
NIL
NIL
NIL
1

BUTTON
10
317
180
350
View Households' density
oViewH
NIL
1
T
OBSERVER
NIL
NIL
NIL
NIL
1

BUTTON
12
362
178
395
View Businesses' density
oViewB
NIL
1
T
OBSERVER
NIL
NIL
NIL
NIL
1

BUTTON
13
406
192
439
View Open Spaces' density
oViewO
NIL
1
T
OBSERVER
NIL
NIL
NIL
NIL
1

INPUTBOX
9
108
100
168
askedSeed
9999999999
1
0
Number

BUTTON
14
495
155
528
View Locational Potential
oViewF
NIL
1
T
OBSERVER
NIL
NIL
NIL
NIL
1

BUTTON
355
154
459
187
Go Forever
oGo
T
1
T
OBSERVER
NIL
NIL
NIL
NIL
1

MONITOR
1235
16
1326
69
Actual Seed
actualSeed
17
1
13

MONITOR
1352
16
1495
69
Number of Households
SettledN
17
1
13

MONITOR
1501
16
1638
69
Number of businesses
m
17
1
13

BUTTON
14
538
103
571
View rents
oViewR
NIL
1
T
OBSERVER
NIL
NIL
NIL
NIL
1

BUTTON
10
274
184
307
View Composite color
oViewCompo
NIL
1
T
OBSERVER
NIL
NIL
NIL
NIL
1

BUTTON
14
668
163
701
View/Hide agents
oViewHideShapes
NIL
1
T
OBSERVER
NIL
NIL
NIL
NIL
1

BUTTON
14
713
224
746
View/Hide commuting lines
oViewHideCommutings
NIL
1
T
OBSERVER
NIL
NIL
NIL
NIL
1

OUTPUT
1233
105
1642
794
10

TEXTBOX
13
244
243
265
View window controlers
18
0.0
1

TEXTBOX
259
15
466
41
Model dynamic controlers
18
0.0
1

TEXTBOX
10
11
214
32
Model parameters
18
0.0
1

TEXTBOX
1572
79
1645
101
Reporter
18
0.0
1

BUTTON
297
347
463
380
Export current state
oExportState
NIL
1
T
OBSERVER
NIL
NIL
NIL
NIL
1

INPUTBOX
297
278
462
338
name
name
1
0
String

TEXTBOX
350
245
460
267
Export results
18
0.0
1

INPUTBOX
302
85
380
145
repetitions
1
1
0
Number

INPUTBOX
9
39
62
99
alpha
0.25
1
0
Number

TEXTBOX
298
388
461
455
Current state is automatically exported for each short-term equilibrium
13
0.0
1

BUTTON
14
581
187
614
View rents of households
oViewRH
NIL
1
T
OBSERVER
NIL
NIL
NIL
NIL
1

BUTTON
14
624
185
657
View rents of businesses
oViewRB
NIL
1
T
OBSERVER
NIL
NIL
NIL
NIL
1

BUTTON
14
450
127
483
View Wages
oViewW
NIL
1
T
OBSERVER
NIL
NIL
NIL
NIL
1

TEXTBOX
12
172
212
220
A number bigger than 2,147,483,647\nwill generate a random seed
13
0.0
1

@#$#@#$#@
## GENERAL INFORMATION

This computer program models a two-sector city with heterogeneous mobility. It aims to explore the short-run and long-run urban configurations that emerge during the establishment of a new city under exogeneous population growth.

This model was developed to conduct the experiment described in Delloye _et al_. (2015) and the present software is provided for the full reproducibility of the experiment. We assume no responsability for any other use.

## CREDITS AND REFERENCES

### About NetLogo

Copyright 2012. Uri Wilensky.

This work is licensed under the Creative Commons Attribution-NonCommercial-ShareAlike 3.0 License.  To view a copy of this license, visit http://creativecommons.org/licenses/by-nc-sa/3.0/ or send a letter to Creative Commons, 559 Nathan Abbott Way, Stanford, California 94305, US

Commercial licenses are also available. To inquire about commercial licenses, please contact Uri Wilensky at uri@northwestern.edu.

### About the present file

Copyright 2015. Justin Delloye justin.delloye@uclouvain.be

To reference this model in academic publications, we ask you to include these citations for the model itself and for the NetLogo software:
    
- Delloye, J., Peeters, D. and Thomas, I. (2015). On the Morphology of a Growing City: a Heuristic Experiment merging Static Economics with Dynamic Geography. PLoS ONE. xx:xxx-xxx.
    
- Wilensky, U. (1999). NetLogo. http://ccl.northwestern.edu/netlogo/. Center for Connected Learning and Computer-Based Modeling, Northwestern University, Evanston, IL.  
@#$#@#$#@
default
true
0
Polygon -7500403 true true 150 5 40 250 150 205 260 250

airplane
true
0
Polygon -7500403 true true 150 0 135 15 120 60 120 105 15 165 15 195 120 180 135 240 105 270 120 285 150 270 180 285 210 270 165 240 180 180 285 195 285 165 180 105 180 60 165 15

arrow
true
0
Polygon -7500403 true true 150 0 0 150 105 150 105 293 195 293 195 150 300 150

box
false
0
Polygon -7500403 true true 150 285 285 225 285 75 150 135
Polygon -7500403 true true 150 135 15 75 150 15 285 75
Polygon -7500403 true true 15 75 15 225 150 285 150 135
Line -16777216 false 150 285 150 135
Line -16777216 false 150 135 15 75
Line -16777216 false 150 135 285 75

bug
true
0
Circle -7500403 true true 96 182 108
Circle -7500403 true true 110 127 80
Circle -7500403 true true 110 75 80
Line -7500403 true 150 100 80 30
Line -7500403 true 150 100 220 30

butterfly
true
0
Polygon -7500403 true true 150 165 209 199 225 225 225 255 195 270 165 255 150 240
Polygon -7500403 true true 150 165 89 198 75 225 75 255 105 270 135 255 150 240
Polygon -7500403 true true 139 148 100 105 55 90 25 90 10 105 10 135 25 180 40 195 85 194 139 163
Polygon -7500403 true true 162 150 200 105 245 90 275 90 290 105 290 135 275 180 260 195 215 195 162 165
Polygon -16777216 true false 150 255 135 225 120 150 135 120 150 105 165 120 180 150 165 225
Circle -16777216 true false 135 90 30
Line -16777216 false 150 105 195 60
Line -16777216 false 150 105 105 60

car
false
0
Polygon -7500403 true true 300 180 279 164 261 144 240 135 226 132 213 106 203 84 185 63 159 50 135 50 75 60 0 150 0 165 0 225 300 225 300 180
Circle -16777216 true false 180 180 90
Circle -16777216 true false 30 180 90
Polygon -16777216 true false 162 80 132 78 134 135 209 135 194 105 189 96 180 89
Circle -7500403 true true 47 195 58
Circle -7500403 true true 195 195 58

circle
false
0
Circle -7500403 true true 0 0 300

circle 2
false
0
Circle -7500403 true true 0 0 300
Circle -16777216 true false 30 30 240

computer server
false
0
Rectangle -7500403 true true 75 30 225 270
Line -16777216 false 210 30 210 195
Line -16777216 false 90 30 90 195
Line -16777216 false 90 195 210 195
Rectangle -10899396 true false 184 34 200 40
Rectangle -10899396 true false 184 47 200 53
Rectangle -10899396 true false 184 63 200 69
Line -16777216 false 90 210 90 255
Line -16777216 false 105 210 105 255
Line -16777216 false 120 210 120 255
Line -16777216 false 135 210 135 255
Line -16777216 false 165 210 165 255
Line -16777216 false 180 210 180 255
Line -16777216 false 195 210 195 255
Line -16777216 false 210 210 210 255
Rectangle -7500403 true true 84 232 219 236
Rectangle -16777216 false false 101 172 112 184

cow
false
0
Polygon -7500403 true true 200 193 197 249 179 249 177 196 166 187 140 189 93 191 78 179 72 211 49 209 48 181 37 149 25 120 25 89 45 72 103 84 179 75 198 76 252 64 272 81 293 103 285 121 255 121 242 118 224 167
Polygon -7500403 true true 73 210 86 251 62 249 48 208
Polygon -7500403 true true 25 114 16 195 9 204 23 213 25 200 39 123

cylinder
false
0
Circle -7500403 true true 0 0 300

dot
false
0
Circle -7500403 true true 90 90 120

face happy
false
0
Circle -7500403 true true 8 8 285
Circle -16777216 true false 60 75 60
Circle -16777216 true false 180 75 60
Polygon -16777216 true false 150 255 90 239 62 213 47 191 67 179 90 203 109 218 150 225 192 218 210 203 227 181 251 194 236 217 212 240

face neutral
false
0
Circle -7500403 true true 8 7 285
Circle -16777216 true false 60 75 60
Circle -16777216 true false 180 75 60
Rectangle -16777216 true false 60 195 240 225

face sad
false
0
Circle -7500403 true true 8 8 285
Circle -16777216 true false 60 75 60
Circle -16777216 true false 180 75 60
Polygon -16777216 true false 150 168 90 184 62 210 47 232 67 244 90 220 109 205 150 198 192 205 210 220 227 242 251 229 236 206 212 183

factory
false
0
Rectangle -7500403 true true 76 194 285 270
Rectangle -7500403 true true 36 95 59 231
Rectangle -16777216 true false 90 210 270 240
Line -7500403 true 90 195 90 255
Line -7500403 true 120 195 120 255
Line -7500403 true 150 195 150 240
Line -7500403 true 180 195 180 255
Line -7500403 true 210 210 210 240
Line -7500403 true 240 210 240 240
Line -7500403 true 90 225 270 225
Circle -1 true false 37 73 32
Circle -1 true false 55 38 54
Circle -1 true false 96 21 42
Circle -1 true false 105 40 32
Circle -1 true false 129 19 42
Rectangle -7500403 true true 14 228 78 270

fish
false
0
Polygon -1 true false 44 131 21 87 15 86 0 120 15 150 0 180 13 214 20 212 45 166
Polygon -1 true false 135 195 119 235 95 218 76 210 46 204 60 165
Polygon -1 true false 75 45 83 77 71 103 86 114 166 78 135 60
Polygon -7500403 true true 30 136 151 77 226 81 280 119 292 146 292 160 287 170 270 195 195 210 151 212 30 166
Circle -16777216 true false 215 106 30

flag
false
0
Rectangle -7500403 true true 60 15 75 300
Polygon -7500403 true true 90 150 270 90 90 30
Line -7500403 true 75 135 90 135
Line -7500403 true 75 45 90 45

flower
false
0
Polygon -10899396 true false 135 120 165 165 180 210 180 240 150 300 165 300 195 240 195 195 165 135
Circle -7500403 true true 85 132 38
Circle -7500403 true true 130 147 38
Circle -7500403 true true 192 85 38
Circle -7500403 true true 85 40 38
Circle -7500403 true true 177 40 38
Circle -7500403 true true 177 132 38
Circle -7500403 true true 70 85 38
Circle -7500403 true true 130 25 38
Circle -7500403 true true 96 51 108
Circle -16777216 true false 113 68 74
Polygon -10899396 true false 189 233 219 188 249 173 279 188 234 218
Polygon -10899396 true false 180 255 150 210 105 210 75 240 135 240

ghost
false
0
Polygon -7500403 true true 30 165 13 164 -2 149 0 135 -2 119 0 105 15 75 30 75 58 104 43 119 43 134 58 134 73 134 88 104 73 44 78 14 103 -1 193 -1 223 29 208 89 208 119 238 134 253 119 240 105 238 89 240 75 255 60 270 60 283 74 300 90 298 104 298 119 300 135 285 135 285 150 268 164 238 179 208 164 208 194 238 209 253 224 268 239 268 269 238 299 178 299 148 284 103 269 58 284 43 299 58 269 103 254 148 254 193 254 163 239 118 209 88 179 73 179 58 164
Line -16777216 false 189 253 215 253
Circle -16777216 true false 102 30 30
Polygon -16777216 true false 165 105 135 105 120 120 105 105 135 75 165 75 195 105 180 120
Circle -16777216 true false 160 30 30

house
false
0
Rectangle -7500403 true true 45 120 255 285
Rectangle -16777216 true false 120 210 180 285
Polygon -7500403 true true 15 120 150 15 285 120
Line -16777216 false 30 120 270 120

leaf
false
0
Polygon -7500403 true true 150 210 135 195 120 210 60 210 30 195 60 180 60 165 15 135 30 120 15 105 40 104 45 90 60 90 90 105 105 120 120 120 105 60 120 60 135 30 150 15 165 30 180 60 195 60 180 120 195 120 210 105 240 90 255 90 263 104 285 105 270 120 285 135 240 165 240 180 270 195 240 210 180 210 165 195
Polygon -7500403 true true 135 195 135 240 120 255 105 255 105 285 135 285 165 240 165 195

line
true
0
Line -7500403 true 150 0 150 300

line half
true
0
Line -7500403 true 150 0 150 150

pentagon
false
0
Polygon -7500403 true true 150 15 15 120 60 285 240 285 285 120

person
false
0
Circle -7500403 true true 110 5 80
Polygon -7500403 true true 105 90 120 195 90 285 105 300 135 300 150 225 165 300 195 300 210 285 180 195 195 90
Rectangle -7500403 true true 127 79 172 94
Polygon -7500403 true true 195 90 240 150 225 180 165 105
Polygon -7500403 true true 105 90 60 150 75 180 135 105

plant
false
0
Rectangle -7500403 true true 135 90 165 300
Polygon -7500403 true true 135 255 90 210 45 195 75 255 135 285
Polygon -7500403 true true 165 255 210 210 255 195 225 255 165 285
Polygon -7500403 true true 135 180 90 135 45 120 75 180 135 210
Polygon -7500403 true true 165 180 165 210 225 180 255 120 210 135
Polygon -7500403 true true 135 105 90 60 45 45 75 105 135 135
Polygon -7500403 true true 165 105 165 135 225 105 255 45 210 60
Polygon -7500403 true true 135 90 120 45 150 15 180 45 165 90

sheep
false
15
Circle -1 true true 203 65 88
Circle -1 true true 70 65 162
Circle -1 true true 150 105 120
Polygon -7500403 true false 218 120 240 165 255 165 278 120
Circle -7500403 true false 214 72 67
Rectangle -1 true true 164 223 179 298
Polygon -1 true true 45 285 30 285 30 240 15 195 45 210
Circle -1 true true 3 83 150
Rectangle -1 true true 65 221 80 296
Polygon -1 true true 195 285 210 285 210 240 240 210 195 210
Polygon -7500403 true false 276 85 285 105 302 99 294 83
Polygon -7500403 true false 219 85 210 105 193 99 201 83

square
false
0
Rectangle -7500403 true true 30 30 270 270

square 2
false
0
Rectangle -7500403 true true 30 30 270 270
Rectangle -16777216 true false 60 60 240 240

star
false
0
Polygon -7500403 true true 151 1 185 108 298 108 207 175 242 282 151 216 59 282 94 175 3 108 116 108

target
false
0
Circle -7500403 true true 0 0 300
Circle -16777216 true false 30 30 240
Circle -7500403 true true 60 60 180
Circle -16777216 true false 90 90 120
Circle -7500403 true true 120 120 60

tree
false
0
Circle -7500403 true true 118 3 94
Rectangle -6459832 true false 120 195 180 300
Circle -7500403 true true 65 21 108
Circle -7500403 true true 116 41 127
Circle -7500403 true true 45 90 120
Circle -7500403 true true 104 74 152

triangle
false
0
Polygon -7500403 true true 150 30 15 255 285 255

triangle 2
false
0
Polygon -7500403 true true 150 30 15 255 285 255
Polygon -16777216 true false 151 99 225 223 75 224

truck
false
0
Rectangle -7500403 true true 4 45 195 187
Polygon -7500403 true true 296 193 296 150 259 134 244 104 208 104 207 194
Rectangle -1 true false 195 60 195 105
Polygon -16777216 true false 238 112 252 141 219 141 218 112
Circle -16777216 true false 234 174 42
Rectangle -7500403 true true 181 185 214 194
Circle -16777216 true false 144 174 42
Circle -16777216 true false 24 174 42
Circle -7500403 false true 24 174 42
Circle -7500403 false true 144 174 42
Circle -7500403 false true 234 174 42

turtle
true
0
Polygon -10899396 true false 215 204 240 233 246 254 228 266 215 252 193 210
Polygon -10899396 true false 195 90 225 75 245 75 260 89 269 108 261 124 240 105 225 105 210 105
Polygon -10899396 true false 105 90 75 75 55 75 40 89 31 108 39 124 60 105 75 105 90 105
Polygon -10899396 true false 132 85 134 64 107 51 108 17 150 2 192 18 192 52 169 65 172 87
Polygon -10899396 true false 85 204 60 233 54 254 72 266 85 252 107 210
Polygon -7500403 true true 119 75 179 75 209 101 224 135 220 225 175 261 128 261 81 224 74 135 88 99

wheel
false
0
Circle -7500403 true true 3 3 294
Circle -16777216 true false 30 30 240
Line -7500403 true 150 285 150 15
Line -7500403 true 15 150 285 150
Circle -7500403 true true 120 120 60
Line -7500403 true 216 40 79 269
Line -7500403 true 40 84 269 221
Line -7500403 true 40 216 269 79
Line -7500403 true 84 40 221 269

wolf
false
0
Polygon -16777216 true false 253 133 245 131 245 133
Polygon -7500403 true true 2 194 13 197 30 191 38 193 38 205 20 226 20 257 27 265 38 266 40 260 31 253 31 230 60 206 68 198 75 209 66 228 65 243 82 261 84 268 100 267 103 261 77 239 79 231 100 207 98 196 119 201 143 202 160 195 166 210 172 213 173 238 167 251 160 248 154 265 169 264 178 247 186 240 198 260 200 271 217 271 219 262 207 258 195 230 192 198 210 184 227 164 242 144 259 145 284 151 277 141 293 140 299 134 297 127 273 119 270 105
Polygon -7500403 true true -1 195 14 180 36 166 40 153 53 140 82 131 134 133 159 126 188 115 227 108 236 102 238 98 268 86 269 92 281 87 269 103 269 113

x
false
0
Polygon -7500403 true true 270 75 225 30 30 225 75 270
Polygon -7500403 true true 30 75 75 30 270 225 225 270

@#$#@#$#@
NetLogo 5.1.0
@#$#@#$#@
@#$#@#$#@
@#$#@#$#@
<experiments>
  <experiment name="experiment" repetitions="1" runMetricsEveryStep="false">
    <setup>oSetup
set name word name behaviorspace-run-number</setup>
    <go>oGo</go>
    <exitCondition>(count turtles = 0) and (ticks != 0)</exitCondition>
    <enumeratedValueSet variable="alpha">
      <value value="0.25"/>
    </enumeratedValueSet>
    <enumeratedValueSet variable="name">
      <value value="&quot;EXPEalpha025_pt&quot;"/>
    </enumeratedValueSet>
    <enumeratedValueSet variable="repetitions">
      <value value="1"/>
    </enumeratedValueSet>
    <enumeratedValueSet variable="ra">
      <value value="1"/>
    </enumeratedValueSet>
    <enumeratedValueSet variable="lb">
      <value value="10"/>
    </enumeratedValueSet>
    <steppedValueSet variable="t" first="0" step="0.7" last="9.8"/>
    <enumeratedValueSet variable="k">
      <value value="100"/>
    </enumeratedValueSet>
    <enumeratedValueSet variable="sh">
      <value value="0.1"/>
    </enumeratedValueSet>
    <enumeratedValueSet variable="askedSeed">
      <value value="9999999999"/>
    </enumeratedValueSet>
    <enumeratedValueSet variable="sb">
      <value value="1"/>
    </enumeratedValueSet>
    <enumeratedValueSet variable="n">
      <value value="1000"/>
    </enumeratedValueSet>
  </experiment>
</experiments>
@#$#@#$#@
@#$#@#$#@
default
0.0
-0.2 0 0.0 1.0
0.0 1 1.0 0.0
0.2 0 0.0 1.0
link direction
true
0
Line -7500403 true 150 150 90 180
Line -7500403 true 150 150 210 180

empty
0.0
-0.2 0 0.0 1.0
0.0 1 1.0 0.0
0.2 0 0.0 1.0
link direction
true
0
Line -7500403 true 150 240 150 60

@#$#@#$#@
0
@#$#@#$#@
